# Supplementary material for: Antioxidant Responses and Growth Impairment in Cucurbita moschata Infected by Meloidogyne incognita
Source: Biology (Basel). 2024 Apr 16;13(4):267. doi: 10.3390/biology13040267 (PMC11048190; doi:10.3390/biology13040267)
Supplement: Supplementary file 1 [file biology-13-00267-s001.zip]

Archive with 1 entries (1 files):
- biology-2952533-supplementary.pdf
